# Supplementary material for: From Enrichment to Fate: Transport, Transformation, and Fate of Micro- and Nanoplastics in Marine Environments
Source: Toxics. 2026 Jan 27;14(2):120. doi: 10.3390/toxics14020120 (PMC12944654; doi:10.3390/toxics14020120)
Supplement: Supplementary file 1 [file toxics-14-00120-s001.zip]

Archive with 1 entries (1 files):
- toxics-4088120-supplementary.pdf
